# Supplementary material for: Oxidative Stress and NLRP3 Inflammasome as Markers of Cardiac Injury Following Cardiopulmonary Bypass: Potential Implications for Patients with Preoperative Heart Failure with Reduced Ejection Fraction
Source: Antioxidants (Basel). 2025 Oct 30;14(11):1311. doi: 10.3390/antiox14111311 (PMC12649429; doi:10.3390/antiox14111311)
Supplement: Supplementary file 1 [file antioxidants-14-01311-s001.zip]

Archive with 1 entries (1 files):
- antioxidants-3712424-supplementary.pdf
